# Supplementary material for: Pathogenesis of bat rabies in a natural reservoir: Comparative susceptibility of the straw-colored fruit bat (Eidolon helvum) to three strains of Lagos bat virus
Source: PLoS Negl Trop Dis. 2018 Mar 5;12(3):e0006311. doi: 10.1371/journal.pntd.0006311 (PMC5854431; doi:10.1371/journal.pntd.0006311)
Supplement: S1 Table — (XLSX) [file pntd.0006311.s001.xlsx]

## Sheet: Online resource 1
Article title:	Pathogenesis of bat rabies in its natural reservoir: comparative susceptibility of the straw-coloured fruit bat (Eidolon helvum) to three strains of Lagos bat virus
Journal name:	PLOS Neglected Tropical Diseases
Author names:	Richard Suu-Ire, Lineke Begeman, Ashley C. Banyard, Andrew C. Breed, Christian Drosten, Elisa Eggerbauer, Conrad Freuling, Louise Gibson, Hooman Goharriz, Daniel L. Horton, Daisy Jennings, Ivan Kuzmin, Denise Marston, Yaa Ntiamoa-Baidu, Silke Riesle Sbarbaro, David Selden, Emma L. Wise, Thijs Kuiken, Anthony R Fooks, Thomas Müller, James L. N. Wood, Andrew A. Cunningham
Corresponding author:	Andrew A. Cunningham; Institute of Zoology, Zoological Society of London, Regent's Park, London NW1 4RY, United Kingdom; a.cunningham@ioz.ac.uk
	Online resource 1: Sex, age category and body weight of bats inoculated with Lagos bat virus or mock-inoculated (control)
	Inoculum Group	Bat no.	LBV Lineage	Sex	Age category	Body weight at inoculation (g)
	Control	1	NAa	Male	Juvenile	185
		2	NA	Female	Adult	190
		3	NA	Male	Juvenile	155
	Senegal	13	A	Female	Adult	230
		5	A	Female	Juvenile	175
		6	A	Male	Adult	180
	Nigeria	7	B	Male	Juvenile	180
		8	B	Female	Adult	225
		9	B	Male	Juvenile	220
	Ghana	10	A	Female	Adult	175
		11	A	Female	Adult	160
		12	A	Male	Adult	190
	a NA, Not applicable.
